# Supplementary material for: Multiple isoforms of phosphoenolpyruvate carboxylase in the Orchidaceae (subtribe Oncidiinae): implications for the evolution of crassulacean acid metabolism
Source: J Exp Bot. 2014 Jun 9;65(13):3623–36. doi: 10.1093/jxb/eru234 (PMC4085970; doi:10.1093/jxb/eru234)
Supplement: Supplementary Data [file supp_eru234_jexbot117085_file002.xlsx]

## Sheet: Sheet2
Table S3. Ppc sequences used for phylogenetic analyses.
Taxon name	Descriptor on tree	Genbank identification (except phytozome or this study)
Aloe arborescens	D83052Aloe.arborescens	D83052.1
Aloe vera	Aloe_veraPpc2_CAC84971.1	AJ312674.1
Aloe vera	Aloe_veraPpc1_CAC84970.1	AJ312673.1
Alternanthera ficoidea	AY950666Alternanthera.ficoidea	AY950666
Alternanthera pungens	AY950665Alternanthera.pungens	AY950665
Alternanthera sessilis	AY950667Alternanthera.sessilis	AY950667
Amaranthus hypochondriacus	Z68125A.hypochondriacus	Z68125
Ananas comosus	Ananas_comosusPpc4_CAC84930.1	AJ312631.1
Ananas comosus	Ananas_comosusPpc3_CAC84929.1	AJ312630.1
Ananas comosus	Ananas_comosusPpc2_CAC84383.1	AJ312628.1
Ananas comosus	Ananas_comosusPpc1_CAC84928.1	AJ312629.1
Angraecum eburneum	Angcm_ebr_CAA62825.1root	X91631.1
Angraecum eburneum	Angcm_ebr_CAA62830.1	X91636.1
Aquilegia coerulea	Aquilegia.039_00178	phytozome
Aquilegia coerulea	Aquilegia.021_00225	phytozome
Arabidopsis lyrata subsp. Lyrata	XM_002894389Arabidopsis.lyrata	XM_002894389
Arabidopsis lyrata subsp. Lyrata	XM_002882858Arabidopsis.lyrata	XM_002882858
Arabidopsis thaliana	Arabidopsis.thaliana.AT3G14940	AT3G14940
Arabidopsis thaliana	Arabidopsis.thaliana.AT2G42600	AT2G42600
Arabidopsis thaliana	Arabidopsis.thaliana.AT1G53310	AT1G53310
Arachis hypogaea	FJ222826Arachis.hypogaea	FJ222826
Arachis hypogaea	FJ222240Arachis.hypogaea	FJ222240
Arachis hypogaea	EU391629Arachis.hypogaea	EU391629
Araucaria excelsa	Arauc_excelsaPpc4_CAC84922.1	AJ312622.1
Araucaria excelsa	Arauc_excelsaPpc3_CAC84921.1	AJ312621.1
Araucaria excelsa	Arauc_excelsaPpc2_CAC84920.1	AJ312620.1
Araucaria excelsa	Arauc_excelsaPpc1_CAC84919.1	AJ312619.1
Brachypodium distachyon	XM_003577932.Brachypodium.dist	XM_003577932
Brachypodium distachyon	XM_003571901.Brachypodium.dist	XM_003571901
Brachypodium distachyon	XM_003569803.Brachypodium.dist	XM_003569803
Brachypodium distachyon	XM_003565281.Brachypodium.dist	XM_003565281
Brachypodium distachyon	XM_003563763.Brachypodium.dist	XM_003563763
Brassica juncea	AJ223497Brassica.juncea	AJ223497
Capsella rubella	Capsella.rubella.10022582m	phytozome
Capsella rubella	Capsella.rubella.10012899m	phytozome
Capsella rubella	Capsella.rubella.10008196m	phytozome
Chara fragilis	Chara_fragilisPpc1_CAA65107.1	X95851.1
Chloris gayana	AF268091.Chloris.gayana	AF268091
Citrus clementina	Citrus.clementina.001549m	phytozome
Citrus clementina	Citrus.clementina.001526m	phytozome
Citrus sinensis	Citrus.sinensis.1g002089m	phytozome
Citrus sinensis	EF058158.Citrus.sinensis	EF058158
Clusia hilariana	Clusia_hilarPpc3_ABC47615.1	DQ320104.1
Clusia hilariana	Clusia_hilarPpc2_ABC47614.1	DQ320103.1
Clusia hilariana	Clusia_hilarPpc1_ABC47613.1	DQ320102.1
Clusia minor	Clusia_minor_ABC47616.1	DQ320105.1
Clusia minor	Clusia_major_ABC47620.1	DQ320109.1
Clusia multiflora	Clusia_multiflora_ABC47617.1	DQ320106.1
Clusia obovata	Clusia_obovata_ABC47621.1	DQ320110.1
Clusia rosea	Clusia_roseaPpc2_ABC47630.1	DQ320119.1
Clusia rosea	Clusia_roseaPpc1_ABC47631.1	DQ320120.1
Clusia schomburgkiana	Clusia_schombPpc3_ABC47624.1	DQ320113.1
Clusia schomburgkiana	Clusia_schombPpc2_ABC47623.1	DQ320112.1
Clusia schomburgkiana	Clusia_schombPpc1_ABC47622.1	DQ320111.1
Clusia uvitana	Clusia_uvitPpc4_CAC84938.1	AJ312639.1
Clusia uvitana	Clusia_uvitPpc3_CAC84937.1	AJ312638.1
Clusia uvitana	Clusia_uvitPpc2_CAC84936.1	AJ312637.1
Clusia uvitana	Clusia_uvitPpc1_CAC84935.1	AJ312636.1
Clusia venosa	Clusia_venosaPpc2_ABC47628.1	DQ320117.1
Clusia venosa	Clusia_venosaPpc1_ABC47629.1	DQ320118.1
Cucumis sativus	Cucumis.147540	phytozome
Cucumis sativus	Cucumis.057590	phytozome
Cycas revoluta	Cycas_revolutaPpc2_CAC84917.1	AJ312617.1
Cycas revoluta	Cycas_revolutaPpc1_CAC84916.1	AJ312616.1
Dendrobium crumenatum	Den_crument_CAB90617.1	AJ252938.1
Dendrobium delicatum	Den_delicat_CAB90618.1	AJ252944.1
Dendrobium farmeri	Den_farmeri_CAB90620.1	AJ252940.1
Dendrobium farmeri	Den_farmeri_CAB90619.1	AJ252939.1
Dendrobium fimbriatum	Den_fimbria_CAB90622.1	AJ252943.1
Dendrobium fimbriatum	Den_fimbria_CAB90621.1	AJ252942.1
Dendrobium loddigesii	Den_loddig_CAB90625.1	AJ252934.1
Dendrobium loddigesii	Den_loddig_CAB90624.1	AJ252933.1
Dendrobium moschatum	Den_moschat_CAB90626.1	AJ252941.1
Dendrobium officinale	JF423930Dendrobium.officinale	JF423930
Dendrobium thyrsiflorum	Den_thyrsif_CAB90631.1	AJ252937.1
Dendrobium thyrsiflorum	Den_thyrs_CAB90630.1	AJ252936.1
Dendrobium thyrsiflorum	Den_thyrs_CAB90629.1	AJ252935.1
Echinochloa crus-galli	AY995212.Echinochloa.crus-gall	AY995212
Echinochloa crus-galli	AY251482.Echinochloa.crus-gall	AY251482
Eleocharis vivipara	AB085948Eleocharis.vivipara	AY251482
Epidendrum stamfordianum	Epi_stamf_CAB92916.1	AJ400987.1
Eucalyptus grandis	Eucalyptus.F01229	F01229
Eucalyptus grandis	Eucalyptus.A01915	A01915
Euphorbia tirucalli	Euph_tirucalliPpc4_CAC84395.1	AJ312660.1
Euphorbia tirucalli	Euph_tirucalliPpc3_CAC84957.1	AJ312659.1
Euphorbia tirucalli	Euph_tirucalliPpc2_CAC84956.1	AJ312658.1
Euphorbia tirucalli	Euph_tirucalliPpc1_CAC84955.1	AJ312657.1
Flaveria australasica	Z25853.F.australasica	Z25853
Flaveria brownii	AF494191.Flaveria.brownii	AF494191
Flaveria pringlei	Z48966F.pringlei	Z48966
Flaveria pubescens	AF494192.Flaveria.pubescens	AF494192
Flaveria trinervia	AF248080Flaveria.trinervia	AF248080
Flaveria trinervia	AF248079Flaveria.trinervia	AF248079
Flaveria trinervia	X61304.F.trinervia	X61304
Glycine max	XM_003543258.Glycine.max	XM_003543258
Glycine max	XM_003527159.Glycine.max	XM_003527159
Glycine max	NM_001254428Glycine.max	NM_001254428
Glycine max	NM_001250465Glycine.max	NM_001250465
Glycine max	NM_001249812Glycine.max	NM_001249812
Glycine max	AK245690Glycine.max	AK245690
Glycine max	AK244151Glycine.max	AK244151
Gomesa flexuosa	Gom_flexuosa_Ppc4	this study
Gomesa flexuosa	Gom_flexuosa_Ppc3	this study
Gomesa flexuosa	Gom_flexuosa_Ppc2	this study
Gomesa flexuosa	Gom_flexuosa_Ppc1	this study
Gossypium hirsutum	EU032328Gossypium.hirsutum	EU032328
Gossypium hirsutum	AF008939Gossypium.hirsutum	AF008939
Hordeum vulgare	AK365774.Hordeum.vulgare	AK365774
Hordeum vulgare	AK363134.Hordeum.vulgare	AK363134
Hordeum vulgare	AK355905.Hordeum.vulgare	AK355905
Hordeum vulgare	AK354108.Hordeum.vulgare	AK354108
Hydrilla verticillata	AF271161.Hydrilla.verticillata	AF271161
Hydrilla verticillata	AF271162Hydrilla.verticillata	AF271162
Hylocereus undatus	JF966382Hylocereus.undatus	JF966382
Hylocereus undatus	JF966381Hylocereus.undatus	JF966381
Isoetes durieui	Isoetes_durieui_CAA65115.1	X95859.1
Isoetes histrix	Isoetes_histrix_CAA65110.1	X95854.1
Jatropha curcas	EU069413Jatropha.curcas	EU069413
Kalanchoe blossfeldiana	Kalanch_blossfPpc4_CAA61086.1	X87821.1
Kalanchoe blossfeldiana	Kalanch_blossfPpc3_CAA61085.1	X87820.1
Kalanchoe blossfeldiana	Kalanch_blossfPpc2_CAA61084.1	X87819.1
Kalanchoe blossfeldiana	Kalanch_blossfPpc1_CAA61083.1	X87818.1
Kalanchoe daigremontiana	Kalanch_daigremPpc4_CAC84934.1	AJ312635.1
Kalanchoe daigremontiana	Kalanch_daigremPpc3_CAC84933.1	AJ312634.1
Kalanchoe daigremontiana	Kalanch_daigremPpc2_CAC84932.1	AJ312633.1
Kalanchoe daigremontiana	Kalanch_daigremPpc1_CAC84931.1	AJ312632.1
Kalanchoe fedtschenkoi	Kalanch_fedtschPpc6_CAC84980.1	AJ312683.1
Kalanchoe fedtschenkoi	Kalanch_fedtschPpc5_CAC84979.1	AJ312682.1
Kalanchoe fedtschenkoi	Kalanch_fedtschPpc4_CAC84978.1	AJ312681.1
Kalanchoe fedtschenkoi	Kalanch_fedtschPpc3_CAC84977.1	AJ312680.1
Kalanchoe fedtschenkoi	Kalanch_fedtschPpc2_CAC84976.1	AJ312679.1
Kalanchoe fedtschenkoi	Kalanch_fedtschPpc1_CAC84975.1	AJ312678.1
Kalanchoe gracilipes	Kalanch_gracil_CAB90646.1	AJ252946.1
Kalanchoe gracilipes	Kalanch_gracil_CAB90643.1	AJ231288.1
Kalanchoe grandiflora	Kalanch_grand_CAB90645.1	AJ252945.1
Kalanchoe grandiflora	Kalanch_grand_CAB90644.1	AJ252918.1
Kalanchoe kewensis	Kalanch_kewensis_CAB90648.1	AJ252915.1
Kalanchoe kewensis	Kalanch_kewensis_CAB90647.1	AJ252914.1
Kalanchoe petitiana	Kalanch_petitiana_CAB90655.1	AJ252947.1
Kalanchoe petitiana	Kalanch_petit_CAB90654.1	AJ252926.1
Kalanchoe petitiana	Kalanch_petit_CAB90649.1	AJ231295.1
Kalanchoe pinnata	Kalanch_pinnIsofG_CAC84951.1	AJ312652.1
Kalanchoe pinnata	Kalanch_pinnIsofF_CAC84950.1	AJ312651.1
Kalanchoe pinnata	Kalanch_pinnIsofE_CAC84949.1	AJ312650.1
Kalanchoe pinnata	Kalanch_pinnIsofD_CAC84948.1	AJ312649.1
Kalanchoe pinnata	Kalanch_pinnIsofC_CAC84947.1	AJ312648.1
Kalanchoe pinnata	Kalanch_pinnIsofB_CAC84946.1	AJ312647.1
Kalanchoe pinnata	Kalanch_pinnIsofA_CAC84945.1	AJ312646.1
Kalanchoe pinnata	Kalanch_pinnPpc7_CAC86691.1	AJ344058.1
Kalanchoe pinnata	Kalanch_pinnPpc6_CAC86690.1	AJ344057.1
Kalanchoe pinnata	Kalanch_pinnPpc5_CAC86689.1	AJ344056.1
Kalanchoe pinnata	Kalanch_pinnPpc4_CAC86688.1	AJ344055.1
Kalanchoe pinnata	Kalanch_pinnPpc3_CAC86687.1	AJ344054.1
Kalanchoe pinnata	Kalanch_pinnPpc2_CAC86686.1	AJ344053.1
Kalanchoe pinnata	Kalanch_pinnPpc1_CAC86685.1	AJ344052.1
Kalanchoe pinnata	Kalanch_pinn_CAB90653.1	AJ252922.1
Kalanchoe pinnata	Kalanch_pinn_CAB90652.1	AJ252921.1
Kalanchoe pinnata	Kalanch_pinn_CAB90651.1	AJ252920.1
Kalanchoe pinnata	Kalanch_pinn_CAB90650.1	AJ252919.1
Kalanchoe streptantha	Kalanch_strept_CAB90659.1	AJ252925.1
Kalanchoe streptantha	Kalanch_strept_CAB90658.1	AJ252924.1
Kalanchoe streptantha	Kalanch_strept_CAB90657.1	AJ252923.1
Kalanchoe streptantha	Kalanch_strept_CAB90656.1	AJ231303.1
Kalanchoe tomentosa	Kalanch_tomentosa_CAB90661.1	AJ252917.1
Kalanchoe tomentosa	Kalanch_tomentosa_CAB90660.1	AJ252916.1
Leptotes bicolor	Lpt_bicolorPpc5_CAC84969.1	AJ312672.1
Leptotes bicolor	Lpt_bicolorPpc4_CAC84968.1	AJ312671.1
Leptotes bicolor	Lpt_bicolorPpc3_CAC84967.1	AJ312670.1
Leptotes bicolor	Lpt_bicolorPpc2_CAC84966.1	AJ312669.1
Leptotes bicolor	Lpt_bicolorPpc1_CAC84965.1	AJ312668.1
Linum usitatissimum	Linum.10033610	phytozome
Linum usitatissimum	Linum.10029837	phytozome
Linum usitatissimum	Linum.10020701	phytozome
Linum usitatissimum	Linum.10017653	phytozome
Lotus japonicus	AB092821Lotus.japonicus	AB092821
Lotus japonicus	AB092820Lotus.japonicus	AB092820
Lupinus albus	AY663388Lupinus.albus	AY663388
Lupinus albus	AY663387Lupinus.albus	AY663387
Lupinus albus	AF459644Lupinus.albus	AF459644
Lupinus luteus	AM237200Lupinus.luteus	AM237200
Lycopersicon esculentum	AJ243417Lycopersicon.esculentu	AJ243417
Lycopersicon esculentum	AJ243416Lycopersicon.esculentu	AJ243416
Malus domestica	EU315246Malus	EU315246
Manihot esculenta	Manihot.001050m	phytozome
Manihot esculenta	Manihot.001047m	phytozome
Medicago sativa	M83086.Medicago	M83086
Medicago truncatula	XM_003607534Medicago.truncatul	XM_003607534
Medicago truncatula	XM_003597076Medicago.truncatul	XM_003597076
Medicago truncatula	XM_003596337Medicago.truncatul	XM_003596337
Mesembryanthemum crystallinum	X14588Mesembryanthemum.crystal	X14588
Mesembryanthemum crystallinum	X13660Mesembryanthemum.crystal	X13660
Mesembryanthemum crystallinum	Mesem_crystalPpc6_CAC84944.1	AJ312645.1
Mesembryanthemum crystallinum	Mesem_crystalPcp5_CAC84943.1	AJ312644.1
Microcoelia exilis	Mic_exilisPpc4_CAC84960.1	AJ312663.1
Microcoelia exilis	Mic_exilisPpc3_CAC84959.1	AJ312662.1
Microcoelia exilis	Mic_exilisPpc2_CAC84958.1	AJ312661.1
Microelia exilis	Mic_exilis_CAA62829.1	X91635.1
Mimulus guttatus	Mimulus.1a000847m	phytozome
Mimulus guttatus	Mimulus.1a000844m	phytozome
Mimulus guttatus	Mimulus.1a000842m	phytozome
Nicotiana tabacum	X59016N.tabacum	X59016
Oncidium maduroi	Onc_maduroi_Ppc3	this study
Oncidium maduroi	Onc_maduroi_Ppc2	this study
Oncidium maduroi	Onc_maduroi_Ppc1	this study
Oncidium panamense	Onc_panamense_Ppc4	this study
Oncidium panamense	Onc_panamense_Ppc3	this study
Oncidium panamense	Onc_panamense_Ppc2	this study
Oncidium panamense	Onc_panamense_Ppc1	this study
Oncidium sotoanum	Onc_sotoanum_Ppc3	this study
Oncidium sotoanum	Onc_sotoanum_Ppc2	this study
Oncidium sotoanum	Onc_sotoanum_Ppc1	this study
Oncidium sphacelatum	Onc_sphacel_Ppc3	this study
Oncidium sphacelatum	Onc_sphacel_Ppc2	this study
Oncidium sphacelatum	Onc_sphacel_Ppc1	this study
Oryza sativa	NM_001068181Oryza.sativa	NM_001068181
Oryza sativa	NM_001050836Oryza.sativa	NM_001050836
Oryza sativa	AK242583Oryza.sativa	AK242583
Oryza sativa	AK066635Oryza.sativa	AK066635
Oryza sativa	AF271995Oryza.sativa	AF271995
Pennisetum glaucum	HQ850700.Pennisetum.glaucum	HQ850700
Phalaenopsis equestris	AJ300741Phalaenopsis.equestris	AJ300741
Phaseolus vulgaris	AF288382Phaseolus.vulgaris	AF288382
Phoenix dactylifera	PDK_30s65509125g004	phytozome
Phoenix dactylifera	PDK_30s773821g001	phytozome
Phoenix dactylifera	PDK_30s697041g002	phytozome
Phoenix dactylifera	PDK_30s691621g003	phytozome
Physcomitrella patens	Physcomitrella.1s169_156V6	phytozome
Physcomitrella patens	Physcomitrella.1s83_144V6	phytozome
Physcomitrella patens	Physcomitrella.1s43_131V6	phytozome
Physcomitrella patens	Physcomitrella.1s341_58V6	phytozome
Physcomitrella patens	Physcomitrella.1s177_55V6	phytozome
Picea glauca	BT119215Picea.glauca	BT119215
Pinus caribaea var hondurensis	P_caribaeaPpc2_var_hond_CAC84274.1	CAC84274.1
Pinus caribaea var hondurensis	P_caribaeaPpc1_var_hond_CAC81349.1	CAC81349.1
Populus trichocarpa	XM_002330683Populus.trichocarp	XM_002330683
Populus trichocarpa	XM_002316825Populus.trichocarp	XM_002316825
Populus trichocarpa	XM_002302784Populus.trichocarp	XM_002302784
Prunus persica	Prunus.000910m	phytozome
Pyrrosia longifolia	Pyr_longifoliaPpc3_CAC84974.1	AJ312677.1
Pyrrosia longifolia	Pyr_longifoliaPpc2_CAC84973.1	AJ312676.1
Pyrrosia longifolia	Pyr_longifoliaPpc1_CAC84972.1	AJ312675.1
Ricinus communis	Ricinus.29983.t000216	phytozome
Ricinus communis	Ricinus.29645.t000002	phytozome
Ricinus communis	Ricinus.29634.t000111	phytozome
Rossioglossum ampliatum	Ros_ampliatum_Ppc6	this study
Rossioglossum ampliatum	Ros_ampliatum_Ppc5	this study
Rossioglossum ampliatum	Ros_ampliatum_Ppc4	this study
Rossioglossum ampliatum	Ros_ampliatum_Ppc3	this study
Rossioglossum ampliatum	Ros_ampliatum_Ppc2	this study
Rossioglossum ampliatum	Ros_ampliatum_Ppc1	this study
Rossioglossum insleayi	Ros_insleayi_Ppc4	this study
Rossioglossum insleayi	Ros_insleayi_Ppc3	this study
Rossioglossum insleayi	Ros_insleayi_Ppc2	this study
Rossioglossum insleayi	Ros_insleayi_Ppc1	this study
Rossioglossum krameri	Ros_krameri_Ppc2	this study
Rossioglossum krameri	Ros_krameri_Ppc1	this study
Selaginella moellendorffii	Selaginella.447920	phytozome
Selaginella moellendorffii	Selaginella.111216	phytozome
Sesbania rostrata	AJ286750Sesbania.rostrata	AJ286750
Sesuvium portulacastrum	DQ655705Sesuvium.portulacastru	DQ655705
Setaria italica	Setaria.Si028826m	phytozome
Setaria italica	Setaria.Si016228m	phytozome
Setaria italica	Setaria.Si005789m	phytozome
Setaria italica	Setaria.Si000184m	phytozome
Setaria italica	Setaria.Si000160m	phytozome
Solanum tuberosum	X67053S.tuberosum	X67053
Solenangis aphylla	Sole_aphyllaPpc4_CAC84963.1	AJ312666.1
Solenangis aphylla	Sole_aphyllaPpc2_CAC84961.1	AJ312664.1
Solenangis aphylla	Sole_aphyl_CAA62826.1	X91632.1
Sorghum bicolor	XM_002462134Sorghum.bicolor	XM_002462134
Sorghum bicolor	XM_002458476Sorghum.bicolor	XM_002458476
Sorghum bicolor	XM_002444159Sorghum.bicolor	XM_002444159
Sorghum bicolor	XM_002438476Sorghum.bicolor	XM_002438476
Sorghum vulgare	X55664Sorghum.vulgare	X55664
Suaeda glauca	EU629170.Suaeda.glauca	EU629170
Taeniophyllum pusillum	Tae_pusilla_CAA62827.1	X91633.1
Thellungiella halophila	Thellungiella.haloph.10019997m	phytozome
Thellungiella halophila	Thellungiella.haloph.10016192m	phytozome
Thellungiella halophila	Thellungiella.haloph.10011967m	phytozome
Tillandsia usneoides	T_usneoidesPpc4_CAC84954.1	AJ312656.1
Tillandsia usneoides	T_usneoidesPpc2_CAC84953.1	AJ312654.1
Tillandsia usneoides	T_usneoidesPpc1_CAC84952.1	AJ312653.1
Trichocentrum carthagenense	Trctm_carthag_Ppc5	this study
Trichocentrum carthagenense	Trctm_carthag_Ppc4	this study
Trichocentrum carthagenense	Trctm_carthag_Ppc3	this study
Trichocentrum carthagenense	Trctm_carthag_Ppc2	this study
Trichocentrum carthagenense	Trctm_carthag_Ppc1	this study
Trichocentrum nanum	Trctm_nanum_Ppc5	this study
Trichocentrum nanum	Trctm_nanum_Ppc4	this study
Trichocentrum nanum	Trctm_nanum_Ppc3	this study
Trichocentrum nanum	Trctm_nanum_Ppc2	this study
Trichocentrum nanum	Trctm_nanum_Ppc1	this study
Vanilla aphylla	Vl_aphylla_CAB90714.1	AJ252928.1
Vanilla aphylla	Vl_aphylla_CAB90713.1	AJ252927.1
Vanilla aphylla	Vl_aphylla_CAA62828.1	X91634.1
Vanilla phalaenopsis	Vl_phalaen_CAB90718.1	AJ252932.1
Vanilla phalaenopsis	Vl_phalaen_CAB90717.1	AJ252931.1
Vanilla planifolia	Vl_planifoliaPpc4_CAC84927.1	AJ312627.1
Vanilla planifolia	Vl_planifoliaPpc3_CAC84926.1	AJ312626.1
Vanilla planifolia	Vl_planifoliaPpc2_CAC84925.1	AJ312625.1
Vanilla planifolia	Vl_planifolia_CAA65117.1	X95861.1
Vanilla planifolia	X87148V.planifolia	X87148
Vanilla pompona	Vl_pompona_CAB90715.1	AJ252929.1
Vicia faba	Vicia_fabaPpc2_CAA09589.1	AJ011303.1
Vicia faba	AJ011302Vicia.faba	AJ011302
Vitis vinifera	XM_002285405.Vitis.vinifera	XM_002285405
Vitis vinifera	XM_002280533.Vitis.vinifera	XM_002280533
Welwitschia mirabilis	X91404W.mirabilis	X91404
Zamia dressleri	Zamia_dressleri_CAC84915.1	AJ312615.1
Zea mays	Zea_maysPpc7_NP_001105503.1	NM_001112033.1
Zea mays	NM_001111968.Zea.mays	NM_001111968
Zea mays	FJ415327.Zea.mays	FJ415327
